# Supplementary material for: Disentangling Environmental Effects on the Tree Species Abundance Distribution and Richness in a Subtropical Forest
Source: Front Plant Sci. 2021 Mar 22;12:622043. doi: 10.3389/fpls.2021.622043 (PMC8020568; doi:10.3389/fpls.2021.622043)
Supplement: Supplementary file 1 [file Data_Sheet_1.CSV]

x	y	SR	PS	Skewness	d	TP	TN	Convexity	Slope
10	10	24	0.17	0.12	0.18	0.52	4.44	12.57	22.68
10	30	24	0.33	0.7	0.19	0.59	5.52	8.88	22.1
10	50	30	0.3	0.24	0.15	0.65	5.74	7.15	25.79
10	70	36	0.39	0.55	0.18	0.5	6.16	9.07	26.34
10	90	28	0.25	0.47	0.23	0.49	6.91	10.03	26.08
10	110	30	0.3	0.62	0.22	0.43	6.63	10.47	29.53
10	130	33	0.39	0.83	0.22	0.39	4.88	10.86	28.52
10	150	32	0.31	0.66	0.18	0.39	6.19	11.2	24.21
10	170	28	0.25	0.33	0.23	0.31	3.99	12.61	26.1
10	190	29	0.24	0.44	0.22	0.32	4.31	14.42	26.36
10	210	32	0.16	0.17	0.17	0.49	5.42	11.57	33.4
10	230	31	0.26	0.68	0.34	0.54	5.89	4.65	35.18
10	250	23	0.3	0.8	0.29	0.36	4.95	4.45	30.75
10	270	24	0.25	0.26	0.25	0.34	4.84	9.96	24.74
10	330	36	0.31	0.83	0.33	0.37	4.18	9.01	24.89
10	350	31	0.19	0.63	0.29	0.29	4.34	9.76	22.12
10	370	29	0.24	0.09	0.14	0.38	4.32	8.93	27.06
10	390	34	0.29	0.57	0.17	0.38	4.65	7.41	27.8
10	410	30	0.2	0.44	0.25	0.38	5.66	7.09	21.32
10	430	34	0.26	0.45	0.19	0.38	5.66	7.37	16.29
10	450	31	0.19	0.21	0.13	0.29	5.55	7.69	20.35
10	470	25	0.16	0.2	0.21	0.37	4.84	5.82	21.46
10	490	31	0.23	0.38	0.14	0.41	5.8	3.52	13.57
30	10	24	0.38	0.14	0.17	0.3	5.43	11.06	35.5
30	30	26	0.23	0.95	0.26	0.55	4.1	4.34	25.43
30	50	18	0.11	-0.12	0.15	0.44	6.36	1.84	24.22
30	70	30	0.2	0.58	0.23	0.54	6.05	3.33	25.97
30	90	28	0.25	0.44	0.19	0.44	5.85	6.24	21.29
30	110	22	0.23	0.1	0.17	0.5	5.73	5.7	25.47
30	130	25	0.36	0.4	0.29	0.44	5.81	4.13	32.08
30	150	38	0.47	1.13	0.35	0.43	6.06	5.99	31.2
30	170	28	0.32	0.45	0.27	0.4	6.25	8.02	26.21
30	190	39	0.28	1.01	0.3	0.32	3.93	9.75	24.46
30	210	36	0.39	0.89	0.32	0.39	5.07	10.6	22.24
30	230	38	0.26	1.02	0.35	0.41	4.66	5.52	37.19
30	250	33	0.33	0.69	0.2	0.48	6.43	-0.1	30.71
30	270	34	0.24	0.28	0.18	0.37	4.86	3.31	28.5
30	290	29	0.17	0.55	0.3	0.45	5.44	6.84	31.5
30	310	32	0.34	0.54	0.25	0.42	4.57	5.17	29.83
30	330	35	0.23	0.5	0.22	0.37	5.78	5.1	21.47
30	350	32	0.22	0.7	0.23	0.37	5.39	6.14	23.32
30	370	38	0.21	0.64	0.19	0.36	4.49	5.22	24.72
30	390	37	0.24	0.32	0.14	0.47	5.28	3.76	19.45
30	410	35	0.23	0.48	0.17	0.36	3.7	2.93	26.13
30	430	20	0.35	0.87	0.25	0.36	4.37	3.5	27.33
30	450	33	0.24	0.73	0.37	0.36	4.79	3.78	26.29
30	470	35	0.37	0.7	0.27	0.41	4.58	2.35	21.32
30	490	35	0.37	0.54	0.26	0.37	5.1	1.85	22.88
50	10	26	0.23	0.09	0.23	0.69	3.71	5.43	35
50	30	19	0.32	0.38	0.27	0.62	3.64	-0.66	23.41
50	50	19	0.21	0.46	0.2	0.96	4.13	-2.48	21.2
50	70	21	0.19	0.3	0.17	0.57	5.22	-1.77	23.27
50	90	30	0.3	0.49	0.18	0.5	5.03	0.74	33.55
50	110	35	0.26	0.5	0.19	0.55	6.42	0.2	34.75
50	130	31	0.39	0.98	0.27	0.52	6.11	-2.52	28.07
50	150	30	0.33	0.73	0.18	0.39	6.19	-0.92	32.44
50	170	32	0.41	0.91	0.23	0.35	5.71	1.78	34.23
50	190	34	0.24	0.88	0.28	0.36	4.43	4.71	30.48
50	210	32	0.44	0.7	0.21	0.36	4.22	7.28	28.03
50	230	31	0.32	0.14	0.14	0.37	3.47	5.61	33.92
50	250	26	0.19	-0.19	0.16	0.52	3.82	0.13	33.88
50	270	26	0.35	0.4	0.19	0.51	3.86	-2.37	29.85
50	290	37	0.22	0.76	0.23	0.48	6.18	-0.66	32.25
50	310	33	0.24	0.32	0.17	0.45	6	-0.45	31.1
50	330	36	0.25	0.36	0.15	0.38	4.85	-1.56	36.78
50	350	32	0.31	0.19	0.13	0.37	5.71	0.11	33.37
50	370	24	0.17	0.32	0.17	0.42	4.9	2.25	22.01
50	390	29	0.17	0.23	0.17	0.35	4.96	2.36	19.85
50	410	35	0.29	0.4	0.23	0.38	4.27	0.32	24.17
50	430	33	0.24	0.37	0.16	0.41	4.56	-0.21	15.16
50	450	32	0.31	0.69	0.17	0.42	5.73	0.41	22.33
50	470	36	0.42	0.56	0.14	0.42	5.51	-1.6	23.37
50	490	38	0.29	0.37	0.16	0.42	5.46	-2.88	26.96
70	10	26	0.35	0.73	0.28	0.58	4.03	4.95	28.63
70	30	20	0.2	0.07	0.16	0.74	8.65	-0.49	23.13
70	50	30	0.23	0.39	0.13	0.67	6.08	-3.12	25.25
70	70	27	0.41	0.44	0.18	0.67	7.06	-2.04	23.71
70	90	30	0.3	0.19	0.11	0.68	3.97	-0.77	21.34
70	110	25	0.2	0.17	0.18	0.6	3.73	-0.83	24.09
70	130	21	0.33	0.62	0.28	0.56	6.55	-1.82	22.55
70	150	19	0.32	0.23	0.19	0.49	5.33	-1.83	28.77
70	170	29	0.31	0.31	0.15	0.41	4.88	-1.27	35.37
70	190	30	0.3	0.29	0.18	0.37	3.76	1.72	37.35
70	210	32	0.22	0.23	0.18	0.36	5.11	5.11	33.01
70	230	37	0.3	0.38	0.16	0.46	4.45	4.23	34.03
70	250	35	0.31	0.19	0.12	0.41	3.82	1.9	29.33
70	270	29	0.17	0.73	0.25	0.31	3.66	-0.66	30.37
70	290	29	0.38	1.22	0.33	0.47	3.93	-1.88	23.02
70	310	29	0.38	0.67	0.24	0.49	3.89	-0.87	24.66
70	330	33	0.33	0.68	0.19	0.53	6.66	-3.36	30.37
70	350	39	0.36	0.56	0.18	0.44	6.39	-2.6	27.76
70	370	37	0.22	0.67	0.15	0.38	3.46	1.9	28.65
70	390	38	0.34	0.61	0.19	0.45	6.24	3.25	25.39
70	410	41	0.24	0.42	0.11	0.4	3.87	1.99	28.16
70	430	40	0.2	0.17	0.1	0.44	5.11	0.86	24.95
70	450	41	0.32	0.45	0.15	0.29	5.44	0.92	27.13
70	470	15	0.4	0.02	0.15	0.38	5.15	-1.32	22.35
70	490	42	0.17	0.7	0.22	0.41	4.13	-3.66	27.26
90	10	33	0.36	0.43	0.2	0.56	5.54	6	18.93
90	50	16	0.5	0.62	0.31	0.89	6.1	-2.67	23.04
90	70	22	0.18	0.26	0.2	0.79	6.21	-3.27	26.09
90	90	23	0.26	0.24	0.17	0.91	8.54	-0.8	25.1
90	110	21	0.24	-0.02	0.18	0.64	5.04	0.55	20.97
90	130	28	0.32	0.57	0.21	0.55	6.39	0.42	20.53
90	150	16	0.31	0.31	0.21	0.5	5.39	-1.8	31.22
90	170	23	0.26	0.13	0.17	0.55	5.82	-4.24	34.56
90	190	25	0.24	0.28	0.19	0.52	5.45	-1.67	35.4
90	210	24	0.13	-0.25	0.12	0.5	5.84	2.66	31.45
90	230	28	0.21	-0.11	0.14	0.42	5.98	2.94	29.51
90	250	20	0.2	-0.14	0.2	0.42	6.71	1.99	22.9
90	270	24	0.25	0.86	0.29	0.55	5.2	-0.04	37.75
90	310	37	0.3	0.97	0.24	0.75	6.39	-0.9	31.72
90	330	25	0.28	0.83	0.47	0.69	6.72	-2.01	29.62
90	350	32	0.34	1.24	0.24	0.54	5.53	-2.61	26.16
90	370	26	0.23	0.75	0.2	0.47	6.13	-1.1	32.19
90	390	28	0.21	0.28	0.14	0.46	6.23	0.56	32.75
90	410	36	0.19	0.63	0.17	0.45	5.52	1.2	26.6
90	430	37	0.27	0.56	0.29	0.57	7.15	-0.24	30.83
90	450	27	0.19	0.29	0.28	0.49	5.73	-1.83	32.89
90	470	32	0.28	0.48	0.2	0.46	4.96	-2.73	29.95
90	490	36	0.25	0.44	0.17	0.49	5.63	-4.5	29.92
110	10	25	0.36	0.63	0.23	0.61	6.11	5.78	24.15
110	30	34	0.26	0.45	0.15	0.62	4.54	5.44	22.61
110	50	26	0.38	0.54	0.18	0.67	6.72	0.6	24.67
110	70	18	0.33	0.45	0.24	0.85	4.61	-3.11	22.78
110	90	20	0.35	0.57	0.32	0.71	7.49	-1.79	24.75
110	110	27	0.26	0.49	0.27	0.59	5.93	1.45	23.38
110	130	29	0.52	0.59	0.13	0.68	7.53	2.07	23.67
110	150	28	0.29	0.9	0.21	0.64	7.18	0.06	23.51
110	170	15	0.47	0.61	0.26	0.65	7.07	-4.33	28.08
110	190	29	0.34	0.88	0.28	0.49	5.42	-4.1	35.26
110	210	34	0.29	0.56	0.14	0.4	5.15	0.72	34.21
110	230	26	0.27	0	0.12	0.45	5.73	4.87	25.11
110	250	24	0.17	0.82	0.21	0.4	6.77	5.05	23.81
110	270	26	0.42	1.04	0.28	0.6	6.75	0.37	31.42
110	290	20	0.3	0.71	0.41	0.64	5.86	-1.46	23.37
110	310	37	0.3	0.76	0.3	0.79	8.21	-2.94	36.86
110	330	29	0.34	0.97	0.24	0.73	6.79	-3.71	28.19
110	350	23	0.39	0.84	0.33	0.84	4.88	-2.61	28.86
110	370	33	0.36	0.97	0.23	0.54	5.74	-3.19	25.44
110	410	37	0.32	0.58	0.18	0.41	4.78	0.54	23.23
110	430	36	0.31	0.37	0.16	0.44	7.18	2.31	23.38
110	450	40	0.43	1.22	0.31	0.6	4.84	-1.37	30.07
110	470	41	0.39	0.91	0.17	0.57	6.97	-5.84	27.93
110	490	35	0.29	0.79	0.21	0.5	5.07	-7.53	33.46
130	10	28	0.43	1.06	0.25	0.55	6.7	3.95	24.76
130	50	15	0.27	0.81	0.57	0.59	6.51	2.93	23.91
130	70	13	0.23	0.67	0.35	0.73	7.02	-1.05	28.92
130	90	19	0.32	0.47	0.29	0.75	6.7	-3.15	25.74
130	110	26	0.27	0.96	0.32	0.54	5.87	-1.1	32.71
130	130	24	0.17	0.73	0.34	0.66	6.85	0.97	29.12
130	150	29	0.34	0.71	0.36	0.59	8.14	1.68	24.55
130	170	23	0.48	0.79	0.36	0.66	8.65	-2.83	34.04
130	190	29	0.31	0.9	0.26	0.54	7.11	-6.28	30.46
130	210	32	0.34	0.26	0.14	0.47	5.9	-2.95	37.53
130	230	24	0.13	0.07	0.14	0.5	5.97	4.53	39.7
130	250	23	0.3	0.54	0.27	0.39	4.06	8.82	28.27
130	270	19	0.37	0.56	0.4	0.36	5.9	5.85	24.72
130	290	17	0.24	1.2	0.48	0.65	8.13	0.95	31.81
130	310	26	0.27	1.14	0.3	0.72	8.64	-2.5	25.84
130	330	24	0.25	0.69	0.42	0.91	8.14	-4.82	29.47
130	350	27	0.22	1.04	0.31	0.69	7.8	-3.19	22.51
130	370	28	0.29	0.58	0.2	0.64	6.81	-1.07	18.34
130	410	46	0.39	0.71	0.23	0.55	7.4	1.48	20.76
130	430	31	0.23	0.2	0.16	0.34	5.11	5.55	23.25
130	450	41	0.22	0.83	0.13	0.41	7.35	4.23	30.2
130	470	34	0.32	0.54	0.28	0.78	9.1	-4.45	30.7
130	490	35	0.37	0.63	0.15	0.63	5.93	-10.71	29.78
150	10	28	0.36	0.74	0.21	0.69	8.04	1.74	29.72
150	30	24	0.25	0.55	0.24	0.48	6.22	4.1	26.24
150	50	19	0.53	0.58	0.28	0.5	6.45	3.17	24.58
150	70	17	0.29	0.62	0.35	0.59	6.56	0.83	27.49
150	90	18	0.44	1	0.35	0.75	6.94	-2.73	23.39
150	110	17	0.29	0.39	0.28	0.62	5.22	-2.62	18.45
150	130	21	0.29	1.07	0.46	0.59	7.18	-0.23	23.53
150	150	32	0.28	1.23	0.49	0.58	6.35	1.1	26.29
150	170	26	0.27	0.77	0.4	0.48	5.03	0.03	21.89
150	190	16	0.5	0.83	0.34	0.77	8.46	-4.61	27.09
150	210	27	0.3	0.56	0.2	0.57	6.1	-6.24	30.53
150	230	23	0.13	0.76	0.33	0.52	5.49	-0.98	40.92
150	250	25	0.28	0.27	0.15	0.37	5.88	5.5	42.75
150	270	22	0.27	0.08	0.18	0.4	6.82	7.85	33.08
150	290	22	0.32	1.21	0.42	0.46	7.8	4.66	29.63
150	310	28	0.29	0.78	0.29	0.69	8.6	-0.4	32.19
150	330	30	0.37	1.28	0.35	0.84	8.89	-4.25	29.28
150	350	27	0.33	1.19	0.5	0.94	9.06	-3.99	26.91
150	370	29	0.28	0.8	0.37	0.52	7.21	0.33	26.26
150	390	32	0.38	1.22	0.46	0.74	7.79	-0.23	33.66
150	410	40	0.25	0.71	0.28	0.51	7.18	0.25	33.51
150	430	32	0.25	0.93	0.24	0.43	6.08	4.42	28.99
150	450	24	0.13	0.59	0.23	0.37	6.26	5.38	30.81
150	470	25	0.2	0.29	0.24	0.39	8.1	0.22	30.78
150	490	29	0.28	0.62	0.27	0.86	8.91	-8.86	32.15
170	10	15	0.13	0.22	0.31	0.66	7.62	0.52	24.23
170	30	28	0.36	0.9	0.16	0.52	6.28	2.66	27.08
170	50	22	0.32	1.04	0.37	0.43	5.66	2.72	26.57
170	70	19	0.26	0.63	0.27	0.62	7.06	2.17	25.77
170	90	23	0.43	1.09	0.56	0.84	7.45	-0.94	29.28
170	110	18	0.39	0.6	0.49	0.67	6.31	-0.42	19.3
170	130	19	0.26	0.57	0.38	0.65	7.39	1.87	17.73
170	150	26	0.42	0.95	0.45	0.65	6.45	0.43	27.19
170	170	22	0.45	0.86	0.32	0.59	7.07	3.34	25.69
170	190	25	0.32	0.91	0.42	0.5	6.2	2.47	30.58
170	210	18	0.28	0.48	0.36	0.71	6.36	-4.95	28.41
170	230	25	0.4	0.89	0.39	0.87	5.81	-6.09	34.35
170	250	26	0.31	0.8	0.36	0.42	5.28	-1.27	36.96
170	270	23	0.26	0.24	0.2	0.29	5.95	4.42	32.88
170	290	22	0.23	0.68	0.3	0.33	5.44	5.84	29.23
170	310	23	0.3	0.5	0.25	0.34	7.15	2.51	29.4
170	330	33	0.27	0.62	0.22	0.38	6.48	-2.11	31.08
170	350	27	0.22	0.22	0.19	0.97	8.64	-6.47	34.16
170	370	25	0.28	0.42	0.31	0.39	7.22	-2.58	30.17
170	390	31	0.23	0.87	0.28	0.56	6.75	0.06	31.12
170	410	37	0.51	1.49	0.5	0.53	5.46	-2.46	35.11
170	430	45	0.36	1.26	0.39	0.55	7.12	0.41	36.91
170	450	30	0.27	0.9	0.23	0.42	6.49	3.04	28.57
170	470	33	0.3	0.98	0.21	0.33	6.22	1.63	26.98
170	490	34	0.32	0.9	0.2	0.41	4.69	-2.98	31.07
190	10	21	0.33	0.98	0.37	0.88	7.42	1.17	22.67
190	50	22	0.41	0.2	0.13	1.04	5.99	2.27	25.6
190	70	23	0.35	0.37	0.22	0.55	6.05	2.64	26.32
190	90	26	0.35	1.11	0.48	0.62	5.93	-1.08	36.72
190	110	29	0.41	0.63	0.41	0.69	5.31	-1.56	34.89
190	130	24	0.46	0.8	0.33	0.62	7.53	2.39	30.8
190	150	23	0.39	0.51	0.16	0.63	7.18	0.94	25.73
190	170	18	0.44	0.66	0.27	0.65	6.25	1.21	37.57
190	190	26	0.42	1.13	0.29	0.48	6.84	2.77	40.93
190	210	20	0.3	0.82	0.39	0.4	6.38	-0.54	28.36
190	230	13	0.46	0.85	0.46	0.73	7.21	-5.91	31.03
190	250	16	0.25	0.78	0.56	0.57	6.09	-5.94	37.21
190	270	24	0.17	0.85	0.47	0.33	5.57	0.27	36.41
190	290	23	0.22	0.39	0.24	0.39	5.33	4.95	25.18
190	310	22	0.23	0.41	0.23	0.34	7.08	6.45	16.04
190	330	26	0.15	0.58	0.25	0.61	8.59	3.98	30.99
190	350	26	0.35	1	0.34	0.73	5.65	-2.16	37.6
190	370	20	0.3	0.79	0.28	0.94	7.93	-4.84	37.27
190	390	23	0.26	0.62	0.44	0.5	6.71	-1.91	32.12
190	410	28	0.39	1.3	0.42	0.78	7.75	-4.63	40.33
190	430	34	0.29	1.1	0.41	0.41	4.72	-4.19	33.71
190	450	33	0.21	0.4	0.13	0.44	5.42	1.67	27.18
190	470	34	0.26	0.74	0.21	0.37	4.85	-0.33	32.39
190	490	29	0.31	0.36	0.16	0.42	5.21	-1.23	29.96
210	30	16	0.25	0.66	0.53	0.63	6.26	2.84	23.79
210	50	18	0.11	0.3	0.24	0.62	6.94	2.11	27.55
210	70	18	0.28	0.35	0.24	0.62	7.32	1.97	29.37
210	90	20	0.3	1.03	0.42	0.87	7.82	-2.41	39.53
210	110	18	0.33	0.61	0.33	0.78	6.48	-4.76	28.94
210	130	18	0.22	0.32	0.35	0.66	6.36	0.16	29.27
210	150	16	0.38	0.16	0.25	0.58	7.26	2.59	22.21
210	170	22	0.32	0.72	0.27	0.67	7.37	1.06	16.56
210	190	20	0.2	0.86	0.27	0.63	6.35	-0.06	19.32
210	210	29	0.21	1.13	0.5	0.61	6.12	1.11	26.52
210	230	20	0.3	0.86	0.49	0.73	9.16	-0.96	30.38
210	250	16	0.5	0.95	0.41	0.76	7.11	-5.71	31.8
210	270	20	0.3	0.57	0.34	0.48	5.73	-2.3	34.6
210	290	24	0.38	0.56	0.23	0.41	4.85	3.86	30.39
210	310	27	0.19	0.21	0.23	0.4	4.39	5.27	33.76
210	330	28	0.18	0.49	0.19	0.33	4.78	6.91	25.95
210	350	27	0.19	0.53	0.2	0.44	6.94	6.12	29.37
210	370	21	0.33	0.3	0.24	0.55	6.99	-0.48	39.28
210	390	16	0.25	0.5	0.28	0.83	7.17	-5.97	37.28
210	410	29	0.34	0.79	0.3	0.68	6.52	-9.47	39.23
210	430	29	0.34	1.31	0.29	0.56	5.81	-7.35	28.49
210	450	19	0.42	0.51	0.24	0.5	6.31	-0.82	29.59
210	470	18	0.17	0.2	0.2	0.41	4.72	-1.15	23.55
210	490	20	0.35	0.93	0.4	0.46	6.78	-3.38	30.99
230	50	22	0.18	1.17	0.39	0.61	6.36	2.87	27.29
230	70	24	0.25	0.77	0.29	0.6	5.91	1.84	25
230	90	29	0.41	1.19	0.32	0.73	6.13	-2.16	37.07
230	110	32	0.53	1.48	0.35	0.89	7.92	-6	28.94
230	130	26	0.38	1.35	0.65	0.71	6.32	-1.63	32.13
230	150	23	0.35	1.09	0.6	0.63	7.2	2.82	29.39
230	170	27	0.37	1.11	0.55	0.73	7.38	2.75	29.99
230	190	24	0.46	0.98	0.5	0.64	9.22	1.1	26.98
230	210	26	0.31	0.63	0.32	0.64	7.41	0.65	22.5
230	230	31	0.42	1.05	0.39	0.68	9.47	0.95	27.24
230	250	23	0.39	1.28	0.45	0.78	8.26	-3.3	33.26
230	270	29	0.38	1.26	0.42	0.59	6.45	-2.07	30.85
230	290	23	0.26	0.7	0.35	0.48	5.7	2.42	26.13
230	310	25	0.36	0.49	0.42	0.45	6.64	2.08	25.28
230	330	23	0.35	0.95	0.41	0.5	5.97	4.33	27.51
230	350	25	0.16	0.58	0.25	0.42	7.28	7.3	25.44
230	370	34	0.15	0.5	0.23	0.56	5.6	7.27	31.03
230	390	38	0.29	0.73	0.25	0.61	6.68	0.51	43.97
230	410	37	0.27	0.5	0.14	0.61	7.5	-6.12	30.04
230	430	40	0.33	0.92	0.16	0.82	6.07	-8.81	35.84
230	450	37	0.32	0.85	0.2	0.59	5.3	-6.63	35.41
230	470	24	0.21	0.34	0.21	0.4	4.78	-2.47	27.63
230	490	18	0.22	0.58	0.32	0.41	6.22	-2.94	20.97
250	10	29	0.38	0.85	0.37	0.62	7.92	0.41	32.81
250	30	24	0.5	1.07	0.49	0.62	7.16	4.38	29.81
250	50	26	0.35	1.06	0.53	0.67	7.1	3.98	30.36
250	70	20	0.3	0.87	0.51	0.6	6.31	3.18	24.5
250	90	19	0.37	0.7	0.5	0.48	5.31	0.53	32.18
250	110	23	0.35	0.94	0.21	0.88	6.38	-5.94	31.86
250	130	28	0.32	1.22	0.49	0.67	6.64	-3.99	34.91
250	150	24	0.54	1.41	0.59	0.55	6.29	1.96	25.93
250	170	21	0.43	0.92	0.53	0.53	5.58	2.31	22.22
250	190	21	0.43	1.04	0.42	0.72	8.5	0.98	24.32
250	210	28	0.18	0.64	0.2	0.71	7.56	0.56	24.22
250	230	25	0.48	0.95	0.42	0.76	8.78	-2.35	36.61
250	250	23	0.26	1.27	0.49	0.78	5.01	-4.33	30.57
250	270	24	0.5	1.31	0.48	0.64	7.4	-2.63	31.72
250	290	27	0.44	1.16	0.43	0.47	7.2	-2.14	38.43
250	310	26	0.19	0.98	0.43	0.45	6.79	-1.49	34.12
250	330	26	0.46	1.45	0.6	0.41	4.92	0.54	30.62
250	350	27	0.37	1.02	0.52	0.39	6.28	3.34	32.16
250	370	25	0.16	0.58	0.45	0.35	4.87	6.69	34.3
250	390	33	0.18	0.62	0.18	0.42	5.31	6.85	32.19
250	410	33	0.18	0.61	0.17	0.55	9.04	4.08	24.4
250	430	30	0.3	0.21	0.14	0.6	7.05	-2.25	41.06
250	450	29	0.34	0.44	0.21	0.88	8.05	-6.05	25.65
250	470	29	0.34	1.12	0.21	0.65	7.66	-6.28	28.98
250	490	23	0.13	0.77	0.3	0.37	5.46	-5.72	33.87
270	10	26	0.38	0.89	0.58	0.98	8.66	-7.98	35.89
270	50	20	0.3	1.05	0.58	0.66	8.68	-1.95	31.02
270	70	27	0.37	1.46	0.58	0.53	6.24	-1.72	27.76
270	90	25	0.36	1.26	0.61	0.56	6.54	-2.22	30.21
270	110	23	0.39	1.01	0.33	0.48	6.43	-10.54	40.91
270	130	22	0.27	1.07	0.54	0.69	5.72	-11.18	34.74
270	150	25	0.32	1.1	0.51	0.56	5.3	-3.44	27.84
270	170	26	0.15	0.92	0.36	0.44	5.25	-1.81	24.46
270	190	27	0.22	0.42	0.18	0.57	6.44	-2.51	21
270	210	21	0.24	0.21	0.18	0.76	8.09	-2.79	18.78
270	230	27	0.15	0.86	0.27	0.57	6.45	-6.98	29.15
270	250	20	0.2	0.92	0.42	0.68	7.05	-7.54	19.62
270	270	27	0.22	0.48	0.25	0.49	7.67	-3.99	22.64
270	290	23	0.3	0.77	0.31	0.59	5.78	-5.36	16.09
270	310	27	0.37	0.62	0.23	0.89	9.91	-7.91	25.86
270	330	35	0.23	1.25	0.36	0.94	10.59	-8.18	33.91
270	350	24	0.46	1.17	0.53	0.51	5.88	-5.65	31.07
270	370	22	0.45	0.99	0.49	0.49	8.4	-3.72	32.18
270	390	26	0.15	0.81	0.29	0.48	5.85	-1.78	33.32
270	410	21	0.29	0.49	0.21	0.4	5.48	1.11	30.1
270	430	26	0.19	0.96	0.3	0.55	7.55	2.85	30.54
270	450	23	0.17	-0.09	0.25	0.51	8.32	0.67	30.28
270	470	27	0.37	0.39	0.21	0.64	6.75	-7.53	27.86
270	490	26	0.23	0.15	0.16	0.51	7.12	-13.77	31.06
290	30	32	0.19	0.96	0.37	0.91	6.84	-11.56	37.33
290	50	32	0.41	0.95	0.41	0.9	8.18	-10.11	37.01
290	70	22	0.23	0.85	0.54	0.71	6.28	-9.38	34.14
290	90	26	0.42	1.25	0.57	0.63	7.5	-7.69	32.1
290	110	28	0.5	1.33	0.36	0.78	6.25	-14.55	38.13
290	150	22	0.32	1.09	0.4	0.67	6.59	-9.61	29.5
290	170	23	0.35	0.84	0.3	0.66	6.3	-7.07	26.92
290	190	28	0.36	0.98	0.29	0.54	6.48	-6.92	27.62
290	210	29	0.34	0.5	0.24	0.57	5.37	-6.92	27.75
290	230	23	0.26	0.24	0.19	0.79	7.02	-8.84	25.27
290	250	20	0.3	0.89	0.43	0.97	10.28	-10.3	24.13
290	270	25	0.28	1.12	0.49	0.57	5.98	-5.81	30.43
290	290	29	0.41	1.73	0.43	0.4	6.25	-2.26	22.1
290	310	30	0.27	0.48	0.31	0.37	6.2	-4.91	20.23
290	330	29	0.31	0.62	0.27	0.61	6.61	-7.74	17.27
290	350	35	0.43	1.35	0.31	0.92	8.89	-7.87	14.46
290	370	28	0.43	1.14	0.35	0.74	7.93	-8.85	21.21
290	390	38	0.32	1.12	0.24	0.59	7.35	-10.68	27.59
290	410	26	0.38	0.7	0.17	0.67	6.13	-8.52	27.66
290	430	15	0.33	0.4	0.2	0.49	7.51	-2.71	29.79
290	450	20	0.35	0.46	0.23	0.49	6.44	0.05	31.23
290	470	26	0.15	0.32	0.27	0.51	9.43	-5.05	24.52
290	490	32	0.31	0.7	0.21	0.68	6.42	-13.86	35.84
